# Supplementary material for: Static Culture Combined with Aeration in Biosynthesis of Bacterial Cellulose
Source: Polymers (Basel). 2021 Dec 3;13(23):4241. doi: 10.3390/polym13234241 (PMC8659626; doi:10.3390/polym13234241)
Supplement: Supplementary file 1 [file polymers-13-04241-s001.zip]

Archive with 1 entries (1 files):
- polymers-1487060-supplementary.pdf
